# Supplementary material for: A Comparative Study on the Efficiency of Two Mycobacterium avium subsp. paratuberculosis (MAP)-Derived Lipopeptides of L3P and L5P as Capture Antigens in an In-House Milk ELISA Test
Source: Vaccines (Basel). 2021 Sep 7;9(9):997. doi: 10.3390/vaccines9090997 (PMC8471605; doi:10.3390/vaccines9090997)
Supplement: Supplementary file 1 [file vaccines-09-00997-s001.zip]

Archive with 1 entries (1 files):
- vaccines-1327424-supplementary.pdf
